# Supplementary material for: β-Lactoglobulin-Modified Mesoporous Silica Nanoparticles: A Promising Carrier for the Targeted Delivery of Fenbendazole into Prostate Cancer Cells
Source: Pharmaceutics. 2022 Apr 18;14(4):884. doi: 10.3390/pharmaceutics14040884 (PMC9024783; doi:10.3390/pharmaceutics14040884)
Supplement: Supplementary file 1 [file pharmaceutics-14-00884-s001.zip]

Archive with 1 entries (1 files):
- pharmaceutics-1681569-supplementary.pdf
